# Supplementary material for: Room Temperature Nanographene Production via CO2 Electrochemical Reduction on the Electrodeposited Bi on Sn Substrate
Source: Nanomaterials (Basel). 2022 Sep 28;12(19):3389. doi: 10.3390/nano12193389 (PMC9565334; doi:10.3390/nano12193389)
Supplement: Supplementary file 1 [file nanomaterials-12-03389-s001.zip]

Archive with 1 entries (1 files):
- nanomaterials-1926053-supplementary.pdf
